# Supplementary material for: Research on factor analysis and method for evaluating grouting effects using machine learning
Source: Sci Rep. 2024 Apr 2;14:7782. doi: 10.1038/s41598-024-57837-x (PMC10987539; doi:10.1038/s41598-024-57837-x)
Supplement: Supplementary file 1 — Supplementary Information. [file 41598_2024_57837_MOESM1_ESM.txt]

serial number	pressure of grouting	mass of slurry injected	drilling length	leakage	permeability properties of limestone aquifers after being grouted	permeability properties of limestone aquifers before being grouted	water level	the proportion of boreholes in the target rock strata	in the end
1	11	480	115.88	80	0.000237	0.1095	-19.7	100	1
2	10	335	125	0	0.000607	0.062021658	-5.6	91.2	1
3	11.5	55	200	0	0.000121	0.0568	-22	96.6	2
4	7.2	1715	79	80	0.000356	0.1031	-30.7	92.4	2
5	11	35	165	0	0.000647022	0.346	-43	98.4	2
6	11.5	50	137	0	0.000177	0.1217	-15	97.1	2
7	12.5	265	105.3	80	0.00026	0.1019	-23.3	94.6	1
8	12	80	153.67	40	0.000159	0.0295	-55.2	100	2
9	12	410	276	0	0.000091	0.0539	-16.8	100	1
10	10.5	35	29	70	0.000793	0.2375	-36.3	90.9	1
11	11	9458	371	0	0.000073	0.0166	-40.5	100	2
12	13	115	86.05	0	0.000271	0.1793	-16.2	96.4	1
13	10.5	125	196	0	0.000139	0.0521	-24.5	88.3	1
14	9.2	260	88	0	0.001236342	0.302	-39	98.4	2
15	16	215	96	80	0.000185	0.0965	-27	96.6	1
16	14.5	260	104.18	80	0.00024	0.0916	-26.2	96.6	1
17	8.1	95	94	50	0.000289	0.0884	-30.1	92.4	2
18	10	255	308.7	80	0.000089	0.0433	-18.7	88.3	1
19	10.1	1100	100	80	0.000289	0.047	-53.2	100	1
20	11.7	440	50	80	0.000477	0.0421	-118.7	100	2
21	11	60	162.15	0	0.000149	0.0701	-22	96.6	2
22	11	115	154.18	80	0.000178	0.0998	-16.25	100	1
23	10	460	155	0	0.000176	0.0675	-23.9	90.3	1
24	11	200	251.04	0	0.000105	0.0538	-18.5	100	1
25	10	130	150	0	0.000744525	0.392	-48	98.4	2
26	10	1760	41	80	0.000661	0.0962	-63.4	100	1
27	11.5	270	754.12	80	0.000037	0.0276	-12	100	1
28	11.6	975	67	0	0.000412	0.3273	-11.4	94.6	1
29	12	160	502.23	80	0.000057	0.0244	-20.43	100	2
30	13	130	178	10	0.000154	0.0763	-18.4	96.4	2
31	8	1970	201	80	0.000136	0.0144	-86.3	100	1
32	12	310	185	0	0.000548218	0.162	-24.6	98.4	2
33	10.5	2645	139	60	0.0002	0.0721	-24.95	91.2	1
34	10.5	40	195	70	0.000128	0.0402	-31.9	90.9	1
35	14	935	73	80	0.000363	0.0435	-78.8	100	1
36	13	1060	161	0	0.000145	0.1064	-14.6	100	2
37	11.3	240	141	0	0.000194	0.0715	-24.8	90.3	1
38	12	85	156	8	0.000501	0.044429772	-9.1	91.2	1
39	10.5	205	162.21	30	0.000169	0.0886	-17.4	91.6	1
40	13.2	70	158	80	0.000144	0.0311	-50.8	93	1
41	11.5	880	315.79	30	0.00008	0.043	-18.4	100	1
42	11.7	210	154	0	0.000645689	0.195	-28	98.4	2
43	11	65	226	0	0.000121	0.0573	-19.3	100	2
44	9	1470	45	80	0.000564	0.091	-61.05	100	1
45	12	130	190	0	0.000146	0.0246	-53.5	100	1
46	12	120	174	0	0.000137	0.0165	-86.9	100	2
47	7.5	2030	160	50	0.000179	0.0633	-24.7	92.4	2
48	10.7	610	190	80	0.000148	0.0609	-21.6	87.2	1
49	9.5	1010	185	0	0.000151	0.0368	-36.7	85.5	2
50	10.5	30	152.66	0	0.000189	0.0999	-16.4	100	2
51	11	175	97.02	0	0.000284	0.1982	-13	97.1	1
52	12	520	406	0	0.000071	0.0474	-13	100	1
53	10.5	430	125.3	80	0.000218	0.0856	-23.3	94.6	1
54	11	205	96.06	0	0.000287	0.2116	-12.3	96.4	1
55	15	40	195	0	0.000104	0.0787	-16.3	97.1	2
56	11	1335	167.89	0	0.000158	0.0249	-59.9	100	2
57	10	1695	126	0	0.000195	0.0404	-49.1	100	1
58	10	200	86.05	50	0.000272	0.2235	-13	97.1	1
59	11	60	180	0	0.00014	0.0631	-22	96.6	1
60	10.4	270	120	0	0.000911089	0.598	-68	98.4	2
61	10.6	225	155	0	0.000716971	0.388	-47	98.4	2
62	10.5	320	205	0	0.00014	0.0744	-16.4	100	2
63	11	80	136	0	0.000482	0.054499173	-6.8	91.2	1
64	8.4	1470	63	50	0.000456	0.1354	-29.3	92.4	2
65	10.5	140	160.91	0	0.000145	0.0781	-19.9	96.4	1
66	9.5	1080	38.82	80	0.000556	0.189135244	-7.1	91.2	2
67	9.1	2715	131	0	0.000213	0.0303	-63	100	2
68	10	120	91.63	0	0.00047	0.083106833	-6.2	91.2	1
69	9.8	295	174	0	0.00047	0.042271213	-7.1	91.2	1
70	9.5	3165	172	80	0.000168	0.0277	-52.4	93	1
	10.5	1395	154	0	0.000152	0.1112	-14.6	100	1
	7.9	1735	95	80	0.000312	0.0953	-27.6	85.5	2
	12.5	1210	184.29	0	0.000164	0.091	-14.9	97.1	1
	11.5	61	49	80	0.000559	0.2362	-21.6	88.3	1
	10	400	68	80	0.000482	0.137234994	0	91.2	2
	8.4	2220	202	80	0.000146	0.0423	-29.25	89.9	1
	7.6	3910	87	80	0.000325	0.0826	-34.8	90.9	1
	11	3200	62.22	50	0.000424	0.0636	-63.2	100	1
	10.5	215	306	0	0.000094	0.0628	-13	100	2
	11.5	75	142	80	0.000178	0.0259	-68.1	100	1
	10	100	107	15	0.000482	0.071561324	-5.7	91.2	1
	11.5	585	308.64	0	0.000085	0.0443	-18.3	100	2
	11	940	97	0	0.00028	0.0816	-31.6	91.6	1
	11.2	785	103.21	80	0.000253	0.0425	-57	100	1
	15.6	20	153.33	0	0.000178	0.0682	-23.9	94.6	1
	12	235	170	0	0.000580242	0.159	-24.6	98.4	2
	10.5	300	146	8	0.00047	0.051406464	-6.5	91.2	1
	8.4	1685	276	80	0.000106	0.0301	-30.1	90.9	1
	7.6	3105	113.29	0	0.00024	0.071	-31.1	90.9	1
	9.2	260	79	80	0.000498	0.079893686	-12.6	91.2	1
	11.5	470	144	0	0.000174	0.0753	-23.05	100	1
	11	890	75.37	0	0.000607	0.124912241	0	91.2	1
	9.4	695	245	0	0.0005003	0.197	-28	98.4	2
	11	1866	120	15	0.000229	0.1286	-16.2	88.3	1
	10.7	255	66	60	0.000426	0.1754	-21.6	87.2	1
	11	150	115	80	0.000238	0.1092	-19.9	96.4	2
	10	95	210	0	0.000544888	0.203	-29	98.4	2
	9.7	310	140	0	0.000830763	0.531	-62	98.4	2
	12	15	113.88	5	0.000201	0.0185	-118.5	100	2
	12	685	119	0	0.000228	0.07	-30	100	1
